# Supplementary material for: Systematic Review of Genomic‐Based Risk Stratification in Localised Prostate Cancer Treatment Optimisation: Clinical Impact and Health Economic Evidence
Source: Cancer Med. 2026 Mar 9;15(3):e71690. doi: 10.1002/cam4.71690 (PMC12971288; doi:10.1002/cam4.71690)
Supplement: Supplementary file 3 — Table S2: cam471690‐sup‐0003‐TableS2.xlsx. [file CAM4-15-e71690-s002.xlsx]

## Sheet: S-Table 2
Table S1: Clinical evidence studies assessment outcomes
Study ID	Title & Abstract	Background and rationale	Objectives	Study design and setting	Participants	Variables: definition	Variables: assessment	Variables: coding	Analysis: risk model construction	Analysis: validation	Analysis: missing data	Analysis: statistical methods	Analysis: other	Results: participants	Descriptives: population	Descriptives: model estimates	Risk distributions	Results: assessment	Results: validation	Results: other analyses	Discussion: limitations	Discussion: interpretation	Discussion: generalizability	Supplementary information	Funding
Dall'Era 2015	1	1	1	1	1	1	1	1	0	0	0	0	0	1	1	0	1	0	0	0	1	1	1	0	0
Badani 2015	1	1	1	1	1	1	1	1	0	1	1	0	0	1	1	0	1	0	0	0	1	1	1	1	1
Murphy 2021	1	1	1	1	1	1	1	1	1	1	0	1	1	1	1	1	1	1	1	1	1	1	1	1	1
Zaorsky 2023	1	1	1	1	1	1	1	1	1	1	1	1	1	1	1	1	1	1	1	1	1	1	1	1	1
Carbunaru 2023	1	1	1	1	1	1	1	1	0	0	0	1	1	1	1	1	1	1	1	1	1	1	1	0	1
Press 2022	1	1	1	1	1	1	1	1	1	1	0	1	1	1	1	1	1	1	1	1	1	1	1	0	1
Hutten 2024	1	1	1	1	1	1	1	1	1	1	0	1	1	1	1	1	1	1	1	1	1	1	1	1	1
Seiden 2022	1	1	1	1	1	1	1	1	0	1	0	0	1	1	1	0	1	1	0	1	1	1	1	1	1
Cuzick 2011	1	1	1	1	1	1	1	1	1	1	1	1	1	1	1	1	1	1	1	1	0	1	1	1	1
Herlemann 2020	1	1	1	1	1	1	1	1	1	1	0	1	1	1	1	1	1	1	1	1	1	1	1	1	1
Lin 2020	1	1	1	1	1	1	1	1	1	1	0	1	1	1	1	1	1	1	1	1	1	1	1	0	1
Belkacemi 2023	1	1	1	1	1	1	1	1	1	1	0	1	1	1	1	1	1	1	1	1	1	1	1	0	1
Eure 2017	1	1	1	1	1	1	1	1	0	0	0	1	1	1	1	0	1	0	0	0	1	1	1	1	1
Gaffney 2019	1	1	1	1	1	1	1	1	0	0	0	0	0	1	1	0	1	0	0	0	1	1	1	1	1
Greenland 2020	1	1	1	1	1	1	1	1	1	1	0	1	1	1	1	1	1	1	0	1	1	1	1	0	1
Nyame 2018	1	1	1	1	1	1	1	1	0	1	0	0	1	1	1	0	1	1	1	1	1	1	1	0	0
Rayford 2018	1	1	1	1	1	1	1	1	0	0	0	1	1	1	1	0	1	0	0	0	1	1	1	0	1
Spratt 2023	1	1	1	1	1	1	1	1	1	1	0	1	1	1	1	1	1	1	1	1	1	1	1	1	1
Tward 2021	1	1	1	1	1	1	1	1	1	1	1	1	1	1	1	1	1	1	1	1	1	1	1	1	1
Vince 2022	1	1	1	1	1	1	1	1	1	1	0	1	1	1	1	1	1	1	1	1	1	1	1	1	1
Xu 2019	1	1	1	1	1	1	1	1	1	1	0	1	1	1	1	1	1	1	1	1	1	1	1	0	1
Albala 2016	1	1	0	1	1	1	1	1	0	0	0	0	0	1	1	0	1	0	0	0	1	1	1	0	0
Blume-Jensen 2015	1	1	1	1	1	1	1	1	1	1	0	1	1	1	1	1	1	1	1	1	0	1	1	1	1
Cuzick 2012	1	1	1	1	1	1	1	1	1	1	0	1	1	1	1	1	1	1	1	1	1	1	1	1	1
Cuzick 2015	1	1	1	1	1	1	1	1	1	1	1	1	1	1	1	1	1	1	1	1	1	1	1	1	1
Shore 2016	1	1	1	1	1	1	1	1	1	0	1	1	1	1	1	1	1	1	0	1	1	1	1	1	0
Overall reporting	1	1	0.96	1	1	1	1	1	0.65	0.73	0.23	0.77	0.85	1	1	0.69	1	0.77	0.65	0.77	0.92	1	1	0.62	0.85
	Note: 1 refers to reported, 0 refers to not reported
