# Supplementary material for: Systematic Review of Genomic‐Based Risk Stratification in Localised Prostate Cancer Treatment Optimisation: Clinical Impact and Health Economic Evidence
Source: Cancer Med. 2026 Mar 9;15(3):e71690. doi: 10.1002/cam4.71690 (PMC12971288; doi:10.1002/cam4.71690)
Supplement: Supplementary file 4 — Table S3: cam471690‐sup‐0004‐TableS3.xlsx. [file CAM4-15-e71690-s004.xlsx]

## Sheet: S-Table 3
Table S2: Health economic evaluation studies assessment outcomes
Study ID	Decision problem and scope	Intervention and comparator(s)	R3. The comparator(s) is/are clearly stated.	Perspective	Population	Outcome measures	R7. ICERs are 1.	Time Horizon	Discounting	Modeling	R11. Justiï¬cation of modeling assumptions is provided.	R12. Model descriptions are detailed enough to al1 for replication.	R13. The description of how the model was validated is provided.	R14. The software used to develop the model is clearly stated.	Data inputs and evidence synthesis	Consequences	Utilities (preference measures)	Costs and resource use	Analysis	Equity considerations	Transparency and reporting	R22. The relevance of study results to speciï¬c decision problems is discussed.	R23. Implications of uncertainty for decision making, including the need for future research, are explored.	R24. Potential bias and limitations are discussed.
Roth 2015	1	1	1	1	1	1	1	1	1	1	1	1	1	1	1	1	1	1	1	0	1	1	1	1
Bauman	1	1	1	1	1	1	0	1	0	1	1	1	1	0	1	1	0	1	1	0	1	1	1	1
Chang 2019	1	1	1	1	1	1	1	1	1	1	1	1	1	1	1	1	1	1	1	0	1	1	1	1
Gustavsen 2020	1	1	1	1	1	1	0	1	0	1	1	1	1	1	1	1	0	1	1	0	1	1	1	1
Overall score	1	1	1	1	1	1	0.5	1	0.5	1	1	1	1	0.75	1	1	0.5	1	1	0	1	1	1	1
Note: 1 refers to reported, 0 refers to not reported
